# Supplementary material for: Food Consumed by High School Students during the School Day
Source: Nutrients. 2020 Feb 14;12(2):485. doi: 10.3390/nu12020485 (PMC7071212; doi:10.3390/nu12020485)
Supplement: Supplementary file 1 [file nutrients-12-00485-s001.zip]

Archive with 2 entries (2 files):
- Supp File 3.1. Data collection questionnaire in Spanish.pdf
- Supp File 3.2. Data collection questionnaire in English.pdf
